# Supplementary material for: How Parents Perceive Their Children’s Body Weight: Insights from a Sample of Schoolchildren from Vienna, Austria
Source: Nutrients. 2024 Nov 27;16(23):4094. doi: 10.3390/nu16234094 (PMC11643454; doi:10.3390/nu16234094)
Supplement: Supplementary file 1 [file nutrients-16-04094-s001.zip]

Archive with 1 entries (1 files):
- nutrients-3337080-supplementary.pdf
